# Supplementary material for: Learning Needs of Patients with Cancer and a Pre-Existing Autoimmune Disease Who Are Candidates to Receive Immune Checkpoint Inhibitors
Source: Cancers (Basel). 2023 Aug 7;15(15):4004. doi: 10.3390/cancers15154004 (PMC10416973; doi:10.3390/cancers15154004)
Supplement: Supplementary file 1 [file cancers-15-04004-s001.zip]

Archive with 1 entries (1 files):
- cancers-2527582-supplementary.pdf
